# Supplementary material for: Establishing reference intervals for 25 common biochemical analytes in Tibetans living at very high altitude
Source: Open Med (Wars). 2026 Jan 19;21(1):20251285. doi: 10.1515/med-2025-1285 (PMC12917553; doi:10.1515/med-2025-1285)
Supplement: Supplementary file 3 — Supplementary Material [file j_med-2025-1285_suppl_003.xls]

## Sheet: Sheet1
	male								female
		region								region
	N	Nyma	Shuanghu	Amdo	age	BMI	smoking	drinking	N	Nyma	Shuanghu	Amdo	age	BMI	smoking	drinking
ALT	762		0.08	0.12	-0.07	0.27	-0.02	-0.02	876		0.07	0.12	0.06	0.2	-0.02	-0.02
AST	762		0.02	0.06	0.03	0.08	-0.07	0.06	878		0.03	0.14	0.12	0.06	0	-0.03
TP	762		0	-0.03	-0.06	0.07	-0.12	-0.03	878		-0.01	-0.04	0.04	0.07	-0.05	0.03
ALB	762		0.01	-0.12	-0.36	0.07	0.02	0	878		-0.03	-0.11	-0.1	-0.02	0.01	0.02
GLB	762		0.01	0.04	0.19	0.02	-0.16	-0.03	878		0	0.03	0.12	0.1	-0.08	0.03
AG	762		-0.03	-0.11	-0.32	0	0.14	0.02	878		-0.03	-0.08	-0.15	-0.09	0.09	-0.02
TBIL	762		0.17	0.15	-0.05	-0.06	-0.06	0.03	853		0.13	0.2	-0.09	-0.04	-0.06	0.03
DBIL	759		-0.06	-0.06	-0.11	-0.13	-0.06	-0.13	873		-0.03	-0.02	-0.14	-0.1	-0.05	0.01
IBIL	767		-0.03	0.25	0.02	0.05	0.01	0.03	877		-0.09	0.29	-0.02	0.04	-0.03	0.07
UREA	762		0.16	0.08	0.13	0.03	-0.11	-0.03	878		0.08	0.11	0.29	-0.08	-0.04	-0.04
CREA	762		-0.18	-0.08	0.01	0.13	0.02	0	878		-0.2	-0.01	0.07	-0.03	0.02	0.02
UA	762		0.07	-0.15	-0.09	0.32	-0.06	0.05	878		0	-0.11	0.02	0.32	-0.02	-0.01
GLU	762		-0.13	-0.07	0.2	0.14	-0.05	-0.04	878		-0.12	-0.16	0.24	0.04	0.01	0.04
TG	762		0.08	0.09	0.08	0.39	0.06	0.01	878		0.02	0.05	0.17	0.24	0.02	0.12
CHOL	762		0.18	0.02	0.2	0.23	0.05	-0.03	878		0.16	0.02	0.35	0.15	-0.02	0.01
HDLC	762		0.13	0.02	0.06	-0.31	-0.06	0	876		0.15	0.02	0.11	-0.25	-0.12	-0.02
LDLC	762		0.09	-0.05	0.19	0.29	0.06	-0.03	877		0.08	-0.04	0.34	0.25	0.03	0.01
CRP	750		-0.04	0.01	0.13	0.12	-0.01	0	849		0.01	-0.02	0.05	0.04	-0.02	0.01
K	762		0.22	0.22	0.11	-0.01	0.09	-0.01	878		0.25	0.27	0.17	0.07	0.07	-0.04
Na	762		-0.11	-0.05	-0.05	0.05	-0.04	-0.01	878		-0.08	0.03	0.18	-0.06	0.02	-0.02
Cl	762		-0.13	0.04	0.14	0.17	0	0.05	878		-0.05	0.07	0.23	-0.02	0.01	-0.02
Ca	762		0.03	0.04	-0.24	0.07	0.02	-0.04	878		0.01	-0.02	0.07	0.03	0.04	0.02
Mg	760		0.15	0.08	0	0.09	-0.01	-0.06	878		0.24	0.17	0.15	0	0	-0.03
P	177				0.09	-0.19	0	-0.05	220				0.24	-0.05	0.08	-0.02
HCY	744		-0.07	-0.11	0.16	0.06	0	-0.09	872		-0.02	-0.13	0.2	0.04	0.03	-0.03
WBC	746		0.08	0	-0.09	-0.04	0.14	-0.02	852		0.03	0.03	-0.2	0.1	0.06	-0.01
NEUT	746		0.16	0.13	0.06	-0.15	-0.01	0.02	852		0.16	0.16	-0.1	-0.06	0.01	0.02
LYMPH	746		-0.06	-0.02	-0.09	0.14	0.02	-0.02	852		-0.07	-0.06	0.08	0.06	-0.01	-0.02
AO	746		0.13	0.05	-0.06	-0.09	0.07	-0.01	852		0.08	0.08	-0.19	0.04	0.05	-0.01
AP	745		-0.02	-0.02	-0.12	0.08	0.18	-0.03	852		-0.05	-0.03	-0.11	0.18	0.05	-0.03
RBC	762		0	0	-0.15	0.23	-0.09	0.02	878		-0.09	-0.15	0.12	0.18	0.06	-0.01
HGB	762		0.18	0.2	-0.13	0.22	0.05	0.04	878		0.08	0.1	0.05	0.16	0.05	0.02
HCT	762		0.01	0.01	-0.11	0.26	0.01	0.03	878		-0.08	-0.08	0.09	0.2	0.05	0
MCV	762		0	-0.02	0.11	-0.02	0.18	0.01	878		0	0.08	-0.04	0.04	-0.02	0.02
MCH	761		0.25	0.28	0.04	-0.05	0.21	0.02	878		0.2	0.28	-0.06	0	0	0.04
MCHC	761		0.48	0.56	-0.09	-0.05	0.13	0.03	878		0.38	0.44	-0.04	-0.07	0.02	0.04
PLT	762		0.1	0.08	-0.25	-0.06	-0.07	0	878		0.12	-0.07	-0.14	-0.01	0.01	0
