# Supplementary material for: Establishing reference intervals for 25 common biochemical analytes in Tibetans living at very high altitude
Source: Open Med (Wars). 2026 Jan 19;21(1):20251285. doi: 10.1515/med-2025-1285 (PMC12917553; doi:10.1515/med-2025-1285)
Supplement: Supplementary file 4 — Supplementary Material [file j_med-2025-1285_suppl_004.xls]

## Sheet: Sheet1
SQN	No.	Item	LAVE	Sex	AgeGroup	n_p	LL_L	LL_H	LL	Me	UL	UL_L		UL_H	n_np	2.5%_L	2.5%_H	0.025	0.5	0.975		97.5%_L	97.5%_H
0	8	ALT	LAVE(-)	MF	All age	1641	0	0	8.4	21.7	80.5	0		0	1654	0	0	8	21	89.2		0	0
1	9	AST	LAVE(-)	MF	All age	1624	0	0	14.5	23.2	44.8	0		0	1656	0	0	14	23	58.1		0	0
2	10	TP	LAVE(-)	MF	All age	1645	0	0	69.37	78.03	86.43	0		0	1656	0	0	68.9	77.9	86.71		0	0
3	11	ALB	LAVE(-)	MF	All age	1649	0	0	38.09	43.78	48.35	0		0	1656	0	0	37.99	43.7	48.6		0	0
4	12	GLB	LAVE(-)	MF	All age	1651	0	0	27.38	34.22	42.17	0		0	1656	0	0	27.19	34.15	42.91		0	0
5	13	AG	LAVE(-)	MF	All age	1651	0	0	0.97	1.28	1.63	0	0.66	0	1656	0	0	1	1.3	1.6	0.6	0	0
6	14	TBIL	LAVE(-)	MF	All age	1610	0	0	3.49	9.27	21.11	0		0	1630	0	0	3.2	9	22.08		0	0
7	15	DBIL	LAVE(-)	MF	All age	1635	0	0	1.07	3.71	10.07	0		0	1647	0	0	1	3.7	11.33		0	0
8	16	IBIL	LAVE(-)	MF	All age	1651	0	0	0.663	4.51	15.032	0		0	1652	0	0	0.936	4.7	14.9		0	0
9	17	UREA	LAVE(-)	MF	All age	1652	0	0	2.708	4.875	8.177	0		0	1656	0	0	2.599	4.88	8.312		0	0
10	18	CREA	LAVE(-)	MF	All age	1647	0	0	41.7	62	101.2	0		0	1656	0	0	41	62	94		0	0
11	19	UA	LAVE(-)	MF	All age	1653	0	0	202	346.8	581.1	0		0	1656	0	0	202	347	573		0	0
12	20	GLU	LAVE(-)	MF	All age	1650	0	0	3.45	4.52	5.53	0	2.08	0	1656	0	0	3.5	4.5	5.6	2.1	0	0
13	21	TG	LAVE(-)	MF	All age	1650	0	0	0.416	0.785	1.901	0		0	1656	0	0	0.42	0.79	2.051		0	0
14	22	CHOL	LAVE(-)	MF	All age	1654	0	0	2.926	4.437	6.298	0		0	1656	0	0	2.979	4.43	6.421		0	0
15	23	HDLC	LAVE(-)	MF	All age	1653	0	0	0.923	1.396	2.033	0		0	1654	0	0	0.929	1.39	2.022		0	0
16	24	LDLC	LAVE(-)	MF	All age	1654	0	0	1.346	2.569	4.315	0		0	1655	0	0	1.326	2.57	4.261		0	0
17	25	CRP	LAVE(-)	MF	All age	1614	0	0	0.254	1.185	12.848	0		0	1615	0	0	0.25	1.18	12.96		0	0
18	26	K	LAVE(-)	MF	All age	1647	0	0	3.61	4.17	4.85	0	1.24	0	1656	0	0	3.6	4.2	4.9	1.3	0	0
19	27	Na	LAVE(-)	MF	All age	1646	0	0	137.1	141.1	145.8	0	8.7	0	1656	0	0	137	141	146	9	0	0
20	28	Cl	LAVE(-)	MF	All age	1650	0	0	108.2	112.6	118	0	9.8	0	1656	0	0	108	113	118	10	0	0
21	29	Ca	LAVE(-)	MF	All age	1638	0	0	2.151	2.31	2.548	0	0.397	0	1656	0	0	2.11	2.32	2.51	0.4	0	0
22	30	Mg	LAVE(-)	MF	All age	1639	0	0	0.724	0.861	0.972	0	0.248	0	1654	0	0	0.72	0.86	0.98	0.26	0	0
23	31	P	LAVE(-)	MF	All age	400	0	0	0.817	1.138	1.509	0		0	402	0	0	0.806	1.13	1.55		0	0
24	32	HCY	LAVE(-)	MF	All age	1613	0	0	9.43	16.586	31.677	0		0	1631	0	0	9.074	16.38	33.421		0	0
25	33	WBC	LAVE(-)	MF	All age	1602	0	0	4.04	6.3	10	0		0	1613	0	0	3.88	6.3	10.4		0	0
26	34	NEUT	LAVE(-)	MF	All age	1612	0	0	45.02	60.98	77.17	0		0	1613	0	0	44.67	61	77.14		0	0
27	35	LYMPH	LAVE(-)	MF	All age	1613	0	0	17.6	32.58	48.18	0		0	1613	0	0	17.37	32.4	48.5		0	0
28	36	AO	LAVE(-)	MF	All age	1604	0	0	2.07	3.82	7.2	0		0	1613	0	0	2	3.8	7.5		0	0
29	37	AP	LAVE(-)	MF	All age	1606	0	0	1.17	2.02	3.13	0		0	1612	0	0	1.2	2	3.2		0	0
30	38	RBC	LAVE(-)	MF	All age	1650	0	0	4.3951	5.379	6.4608	0		0	1656	0	0	4.389	5.38	6.44		0	0
31	39	HGB	LAVE(-)	MF	All age	1654	0	0	131.9	170.9	202.1	0		0	1656	0	0	129	170	204		0	0
32	40	HCT	LAVE(-)	MF	All age	1656	0	0	39.73	50.06	58.93	0		0	1656	0	0	39.19	49.9	59.11		0	0
